# Supplementary material for: Health Challenges in Vulnerable Populations: Neurological and Vascular Diseases Among People Experiencing Homelessness in Gdańsk, Poland: An Observational Study
Source: J Clin Med. 2026 Mar 17;15(6):2278. doi: 10.3390/jcm15062278 (PMC13027047; doi:10.3390/jcm15062278)
Supplement: Supplementary file 1 [file jcm-15-02278-s001.zip]

Archive with 1 entries (1 files):
- jcm-4152781-supplementary.pdf
